# Supplementary material for: Knockdown of a β-Adrenergic-Like Octopamine Receptor Affects Locomotion and Reproduction of Tribolium castaneum
Source: Int J Mol Sci. 2021 Jul 6;22(14):7252. doi: 10.3390/ijms22147252 (PMC8305664; doi:10.3390/ijms22147252)
Supplement: Supplementary file 1 [file ijms-22-07252-s001.zip]

Archive with 1 entries (1 files):
- ijms-1269927-supplementary.pdf
